# Supplementary material for: A Systematic Review of Systematic Reviews on the Epidemiology, Evaluation, and Treatment of Plantar Fasciitis
Source: Life (Basel). 2021 Nov 24;11(12):1287. doi: 10.3390/life11121287 (PMC8705263; doi:10.3390/life11121287)
Supplement: Supplementary file 1 [file life-11-01287-s001.zip]

Archive with 1 entries (1 files):
- life-1450837-supplementary.pdf
